# Supplementary material for: The Impact of Dietary Consumption of Palm Oil and Olive Oil on Lipid Profile and Hepatocyte Injury in Hypercholesterolemic Rats
Source: Pharmaceuticals (Basel). 2022 Sep 4;15(9):1103. doi: 10.3390/ph15091103 (PMC9502270; doi:10.3390/ph15091103)
Supplement: Supplementary file 1 [file pharmaceuticals-15-01103-s001.zip]

Archive with 1 entries (1 files):
- pharmaceuticals-1875270-supplementary.pdf
